# Supplementary material for: Transmission of α-synucleinopathy from olfactory structures deep into the temporal lobe
Source: Mol Neurodegener. 2016 Jun 30;11:49. doi: 10.1186/s13024-016-0113-4 (PMC4929736; doi:10.1186/s13024-016-0113-4)
Supplement: Additional file 2: — Two mp4 movie files showing perinuclear localization of pSer129 signal (red) around NeuN+ nuclei (green). One movie shows a rotating cell and in the other video, the red pSer129 signal is peeled away to reveal the underlying green NeuN+ nucleus. (ZIP 1190 kb) [file 13024_2016_113_MOESM2_ESM.zip]

Archive with 2 entries (2 files):
- 13024_2016_113_MOESM2_ESM/pSer129red NeuNgreen AON.mp4
- 13024_2016_113_MOESM2_ESM/pSer129red NeuNgreen Hoechstblue AON.mp4
