# Supplementary material for: Transmission of α-synucleinopathy from olfactory structures deep into the temporal lobe
Source: Mol Neurodegener. 2016 Jun 30;11:49. doi: 10.1186/s13024-016-0113-4 (PMC4929736; doi:10.1186/s13024-016-0113-4)
Supplement: Additional file 3: — High resolution figures. (ZIP 277 mb) [file 13024_2016_113_MOESM3_ESM.zip]

Archive with 4 entries (4 files):
- 13024_2016_113_MOESM3_ESM/Figure 1 high resolution.tif
- 13024_2016_113_MOESM3_ESM/Figure 2 high resolution.tif
- 13024_2016_113_MOESM3_ESM/Figure 3 high resolution.tif
- 13024_2016_113_MOESM3_ESM/Figure 4 high resolution.tif
